# Supplementary material for: Culturally Considerate Trauma-Focused Post-Traumatic Stress Disorder Treatment in Latine/x Populations: A Scoping Review
Source: Healthcare (Basel). 2025 Feb 21;13(5):469. doi: 10.3390/healthcare13050469 (PMC11898671; doi:10.3390/healthcare13050469)
Supplement: Supplementary file 1 [file healthcare-13-00469-s001.zip]

Archive with 1 entries (1 files):
- healthcare-3445945-supplementary.pdf
